# Supplementary material for: Integer programming for selecting set of informative markers in paternity inference
Source: BMC Bioinformatics. 2022 Jul 8;23:265. doi: 10.1186/s12859-022-04801-z (PMC9264695; doi:10.1186/s12859-022-04801-z)
Supplement: Supplementary file 1 — Additional file 1. Supplementary tables. [file 12859_2022_4801_MOESM1_ESM.xlsx]

## Sheet: table S1
Table S1. Optimized marker set for Fuji-small dataset (30 individuals, 200 markers) based on the intlinprog function
marker	chromosome	position
2:36386993:1	2	36386993
3:18536542:1	3	18536542
4:1342117:1	4	1342117
6:21917952:1	6	21917952
9:19089058:1	9	19089058
10:2231330:1	10	2231330
10:22699001:1	10	22699001
12:20101946:1	12	20101946
13:23172915:1	13	23172915
14:27315322:1	14	27315322
15:1871676:1	15	1871676
16:21053398:1	16	21053398
17:1941858:1	17	1941858

## Sheet: table S2
	Table S2. Application of various flip fractions for optimization of the Fuji-middle dataset (301 individuals, 11,954 markers)
	method	h = 12							h = 16
		flip fraction v	time (sec.)	# markers	fval	d	iteration		flip fraction v	time (sec.)	# markers	fval	d	iteration
	greedy	NA	3157	34	568.125	66.25	NA		NA	3907.83	43	931.398	101.688	NA
	greedy-neighbor	0.05	11503.1	34	566.594	62.9167	10		0.05	11945.2	41	841.935	88.3125	11
	greedy-neighbor	0.1	13347.5	33	533.194	63.4167	7		0.1	34310.5	40	799.867	90.375	13
	greedy-neighbor	0.2	17726	34	566.184	63.4167	4		0.2	62547.8	40	799.867	90.375	13
	greedy-neighbor	0.3	24546	34	566.184	63.4167	4		0.3	92220.7	40	799.867	90.375	13
	greedy-neighbor	0.5	58179.9	34	565.909	62.8333	9		0.5	129698	41	840.203	96.4375	14
	greedy-neighbor	1	101782	34	564.996	59.7083	8		1	147952	41	841.976	96.5625	5

## Sheet: table S3
	Table S3. Success rate of pollen parent identification using an optimized marker set in a simulated population [Fuji x 1332 candidates].
	h	missing rate		strict (95% confidence)				relaxed (80% confidence)				most likely
				TP	FP	unassigned		TP	FP	unassigned		TP	FP	unassigned
	8	0		0.711328	0.00675169	0.28192		0.868117	0.031808	0.100075		0.926182	0.0738185	0
		0.001		0.717329	0.00690173	0.275769		0.852963	0.0288072	0.11823		0.923631	0.0763691	0
		0.005		0.72018	0.00825206	0.271568		0.867967	0.035859	0.096174		0.923631	0.0763691	0
		0.01		0.697374	0.00660165	0.296024		0.854764	0.0343586	0.110878		0.91928	0.0807202	0
		0.05		0.693173	0.00630158	0.300525		0.844411	0.0316579	0.123931		0.91928	0.0807202	0
		0.1		0.532633	0.00585146	0.461515		0.741485	0.0445611	0.213953		0.859265	0.140735	0
		0.2		0.373443	0.0103526	0.616204		0.556189	0.0618155	0.381995		0.744336	0.255664	0
	12	0		0.977344	0.0012003	0.0214554		0.992498	0.00750188	5.29091e-17		0.992498	0.00750188	5.29091e-17
		0.001		0.983046	0.00135034	0.0156039		0.993248	0.00675169	0		0.993248	0.00675169	0
		0.005		0.981095	0.00180045	0.0171043		0.993248	0.00675169	0		0.993248	0.00675169	0
		0.01		0.981395	0.00195049	0.0166542		0.992798	0.0072018	1.04083e-17		0.992798	0.0072018	1.04083e-17
		0.05		0.970593	0.00255064	0.0268567		0.988747	0.0112528	2.42861e-17		0.988747	0.0112528	2.42861e-17
		0.1		0.950788	0.0036009	0.0456114		0.982296	0.0177044	4.16334e-17		0.982296	0.0177044	4.16334e-17
		0.2		0.864366	0.00945236	0.126182		0.950788	0.0492123	0		0.950788	0.0492123	0
	Marker set was optimized for the Fuji-large dataset (1332 potential paternal parents, 12,950 markers). The optimization was done with the greedy+nsearch method with flip fraction v = 0.05. Genotypic data was randomely masked at the frequency of missing rate. Paternity inference was performed using Cervus.

## Sheet: table S4
	Table S4. Optimized set of markers for the Fuji-large dataset based on the greedy+nsearch method.
	h	8	12
		1:11908766:1	1:286743:1
		1:32030530:1	1:11908766:1
		2:244953:1	1:31896146:1
		2:35960047:1	2:7162706:1
		3:19363478:1	2:35960047:1
		4:18541650:1	3:346108:1
		5:20995654:1	3:19363478:1
		6:33328015:1	3:37177112:1
		7:4890365:1	4:219279:1
		7:23689168:1	4:18541650:1
		8:1531564:1	4:32097475:1
		8:31008185:1	5:10776537:1
		9:12942945:1	5:45767554:1
		9:37099912:1	6:51658:1
		10:1622021:1	6:30312957:1
		10:39147906:1	7:1132413:1
		11:18358:1	7:23689168:1
		11:37586845:1	7:36169726:1
		12:354967:1	8:1531564:1
		12:33029943:1	8:31209907:1
		13:3053803:1	9:1391853:1
		13:41428042:1	9:20472724:1
		14:44954:1	9:37099912:1
		14:20791432:1	10:1622021:1
		15:5143146:1	10:40312731:1
		15:53808553:1	11:18358:1
		16:1293638:1	11:27930778:1
		16:40204923:1	11:42623105:1
		17:2394405:1	12:354967:1
		17:33571309:1	12:26657674:1
			13:898580:1
			13:42947603:1
			14:44954:1
			14:29337593:1
			15:1619847:1
			15:18208369:1
			15:53808553:1
			16:6928501:1
			16:40204923:1
			17:4954310:1
			17:33571309:1

## Sheet: table S5
	Table S5. Optimization of the large dataset for 'Golden Delicious' as a maternal parent and test application to determine the parentage inference of a real F1 population ‘Golden Delicious’ × ‘Renetta Grigia di Torriana’.
	h	optimization				‘Golden Delicious’ × ‘Renetta Grigia di Torriana’ F1 (N = 46)
			# markers			strict				relaxed				most likely
						TP	FP	unassigned		TP	FP	unassigned		TP	FP	unassigned
	8	468.053	31	41.75		41	0.00660661	5		46	0.0285285	0		46	0	0
	12	929.562	43	71.5833		46	0.0015015	0		46	0.00660661	0		46	0.00660661	0
	Strict (95% confidence), relaxed (80% confidence), and “most likely” thresholds were applied for the paternity inference. TP: True positive, FP: false positive.

## Sheet: table S6
	Table S6. Optimized set of markers for 'Golden Delicious' as a maternal parent and all the apple germplasm as potential paternal parents.
	h	8	12
		1:2980968:1	1:5000:1
		1:31621660:1	1:31621660:1
		2:387011:1	2:7162706:1
		2:32473947:1	2:32473947:1
		3:18433:1	3:18433:1
		3:37047231:1	3:25149865:1
		4:1187797:1	3:37047231:1
		4:31807661:1	4:1187797:1
		5:26337556:1	4:15921896:1
		6:4950044:1	4:31306315:1
		6:33328015:1	5:11454:1
		7:3135067:1	5:26337556:1
		7:32111461:1	5:47907514:1
		8:9430048:1	6:1743053:1
		8:27916063:1	6:18558355:1
		9:28255575:1	6:33328015:1
		10:2079747:1	7:1145974:1
		10:40817114:1	7:32111461:1
		11:1049240:1	8:1531564:1
		11:38897473:1	8:28760602:1
		12:15223960:1	9:966818:1
		13:9184739:1	9:13637278:1
		13:41428042:1	9:28255575:1
		14:5290551:1	10:11647:1
		14:32473115:1	10:18749760:1
		15:10051647:1	10:38394941:1
		15:54723849:1	11:333857:1
		16:10440916:1	11:37586845:1
		16:41265062:1	12:354967:1
		17:234142:1	12:17149853:1
		17:33571309:1	12:31644541:1
			13:9184739:1
			13:41428042:1
			14:5224254:1
			14:32473115:1
			15:10051647:1
			15:27525335:1
			15:52794980:1
			16:10440916:1
			16:37348303:1
			17:234142:1
			17:16174129:1
			17:33571309:1
